# Supplementary material for: Study of Vertical Phototransistors Based on Integration of Inorganic Transistors and Organic Photodiodes
Source: Micromachines (Basel). 2024 Nov 20;15(11):1397. doi: 10.3390/mi15111397 (PMC11596657; doi:10.3390/mi15111397)
Supplement: Supplementary file 1 [file micromachines-15-01397-s001.zip]

Archive with 1 entries (1 files):
- micromachines-3314775-supplementary.pdf
